# Supplementary material for: Microbiome structure of the fungid coral Ctenactis echinata aligns with environmental differences
Source: Mol Ecol. 2015 Jun 19;24(13):3501–11. doi: 10.1111/mec.13251 (PMC4736464; doi:10.1111/mec.13251)
Supplement: Supplementary file 1 — Table S1. Overview over sampling sites, transect and environmental data and sequence data collection. [file MEC-24-3501-s001.xlsx]

## Sheet: ST1
Supplementary Table 1. Overview over sampling sites and transect, environmental data, and sequence data collection.
							Transect data		Environmental conditions						Bacterial community profiling
Reef name	Latitude	Longditude	Shelf location	Exposure	Sampling date		Substrate cover	C. echinata abundance	Temperature		Inorganic nutrients		Total suspended matter		C. echinata		Reef water
					Summer	Winter			Summer	Winter	Summer	Winter	Summer	Winter	Summer	Winter	Summer	Winter
Al Quad (AQ)	22°04.301	38°58.489	Nearshore	Exposed	26.07.2011	18.03.2012	x	-	x	x	x	x	x	x	x	x	x	x
Inner Fsar (IF)	22°13.836	39°02.279	Nearshore	Sheltered	31.07.2011	12.03.2012	x	x	x	x	x	x	x	x	x	x	x	x
Inner Fsar (IF)	22°13.811	39°01.740	Nearshore	Exposed	29.07.2011	12.03.2012	x	x	x	x	x	x	x	x	x	x	-	x
Abu Roma (AR)	22°32.105	35°54.553	Offshore	Sheltered	31.07.2011	21.03.2012	x	-	x	x	x	x	x	x	x	x	x	x
Abu Roma (AR)	22°32.102	38°54.247	Offshore	Exposed	31.07.2011	21.03.2012	x	-	x	x	x	x	x	x	x	x	x	x
Shib Nazar (SN)	22°20.021	38°51.286	Offshore	Sheltered	01.08.2011	13.03.2012	x	x	x	x	x	x	x	x	x	x	x	x
Shib Nazar (SN)	22°20.029	38°51.171	Offshore	Exposed	01.08.2011	13.03.2012	x	x	x	x	x	x	x	x	x	x	x	-
